# Supplementary material for: The Prognostic Effect of Sarcopenia in Solid Cancers Treated with Immunotherapy: A Systematic Review and Meta-Analysis
Source: J Clin Med. 2026 Apr 3;15(7):2720. doi: 10.3390/jcm15072720 (PMC13073668; doi:10.3390/jcm15072720)
Supplement: Supplementary file 1 [file jcm-15-02720-s001.zip]

Archive with 1 entries (1 files):
- jcm-4183065-supplementary.pdf
